# Supplementary material for: Benchmarking the paediatric T‐cell ALL subtype classifier, TALLSorts
Source: Br J Haematol. 2025 Dec 12;208(2):732–6. doi: 10.1111/bjh.70263 (PMC12916182; doi:10.1111/bjh.70263)
Supplement: Supplementary file 2 — Table S1. Demographic features, clinical features, sample detail, genetic subtype and TALLSorts data for all 126 cases in the study. [file BJH-208-732-s003.xlsx]

## Sheet: Sheet1
Supplementary Table 1: Demographic features, clinical features, sample detail, genetic subtype and TALLSorts data for all 126 cases in the study
Patient Number	Trial	Demographic and Clinical features				DNA based genetic data		TALLSorts Data											RNA fusion analysis
		Sex	Age (years)	White Blood Cell Count (x109/L)	Blast percentage in marrow at diagnosis	Result of genetic screening	TALLSorts Subtype based on DNA testing	Batch	RNA quality*	BCL11B Score	HOXA_KMT2A Score	HOXA_MLLT10 Score	NKX2 Score	TAL/LMO Score	TLX1 Score	TLX3 Score	Diverse Score	Predicted Subtype	Fusion/abnormality detected by Arriba
1	UKALL2011	M	10	172		not tested	Unknown	2024	good	0.824	0.064	0.504	0.043	0.165	0.019	0.029	0.411	BCL11B	No defining fusion
2	UKALL2003	M	11.4251	269	90	KMT2A::MLLT1	HOXA_KMT2A	2024	good	0.053	0.935	0.47	0.036	0.095	0.037	0.024	0.548	HOXA_KMT2A	KMT2A::MLLT1
3	UKALL2003	M	3.90144	29.1	100	KMT2A::MLLT4	HOXA_KMT2A	2024	good	0.041	0.883	0.685	0.033	0.117	0.021	0.018	0.096	HOXA_KMT2A	KMT2A::MLLT4
4	UKALL2003	F	4.59411	43.7	84	KMT2A::MLLT3	HOXA_KMT2A	2024	good	0.033	0.992	0.663	0.299	0.076	0.123	0.03	0.222	HOXA_KMT2A	KMT2A::MLLT3
5	UKALL2011	F	10	8.6		KMT2A::MLLT1	HOXA_KMT2A	2024	good	0.039	0.785	0.669	0.094	0.46	0.032	0.024	0.228	HOXA_KMT2A	KMT2A::MLLT1
6	UKALL2011	M	15	85.4		KMT2A::MLLT1	HOXA_KMT2A	2024	poor	0.037	0.996	0.855	0.125	0.351	0.036	0.044	0.088	HOXA_KMT2A	KMT2A::MLLT1
7	UKALL2003	M	14.7762	190.7	100	SIL::TAL1	TAL/LMO	2024	poor	0.122	0.15	0.922	0.168	0.675	0.057	0.028	0.447	HOXA_MLLT10	No defining fusion
8	UKALL2003	M	12.1095	345	97	PICALM::MLLT10	HOXA_MLLT10	2018	good	0.036	0.132	0.895	0.046	0.059	0.046	0.061	0.122	HOXA_MLLT10	PICALM::MLLT10
9	UKALL2003	M	13.232	59	80	no fusion*	Unknown	2024	poor	0.8	0.49	0.998	0.214	0.274	0.072	0.061	0.938	HOXA_MLLT10	No defining fusion
10	UKALL2003	M	9.62355	777	96	no KMT2A, TLX3, SIL::TAL1 fusion (not fully tested)	Unknown	2024	good	0.051	0.181	0.92	0.103	0.503	0.034	0.025	0.783	HOXA_MLLT10	PICALM::MLLT10, PHF21A::GLIS2
11	UKALL2003	F	2.33539	366	93	NKX2-1-r	NKX2	2024	good	0.026	0.086	0.793	0.712	0.486	0.037	0.032	0.085	HOXA_MLLT10	IGH::WDR20
12	UKALL2003	M	9.26763	24.4	91	KMT2A::MLLT4	HOXA_KMT2A	2024	poor	0.045	0.74	0.962	0.109	0.162	0.046	0.082	0.27	HOXA_MLLT10	KMT2A::MLLT4
13	UKALL2003	F	4.13142	436.4	74	SIL::TAL1	TAL/LMO	2024	good	0.022	0.082	0.995	0.068	0.158	0.048	0.039	0.043	HOXA_MLLT10	PICALM::MLLT10, SIL::TAL1
14	UKALL2003	F	13.3059	256	80	KMT2A::MLLT1	HOXA_KMT2A	2024	poor	0.028	0.92	0.959	0.184	0.133	0.053	0.043	0.08	HOXA_MLLT10	KMT2A::MLLT1
15	UKALL2011	F	12	411		SIL::TAL1	TAL/LMO	2024	poor	0.747	0.81	1	0.397	0.97	0.095	0.557	0.816	HOXA_MLLT10	No defining fusion
16	UKALL2011	M	9	11		no KMT2A, TLX1, TLX3, SIL::TAL1 fusion (not fully tested)	Unknown	2024	good	0.042	0.114	0.633	0.081	0.244	0.026	0.079	0.527	HOXA_MLLT10	No defining fusion
17	UKALL2011	F	5	24.9		no KMT2A fusion (not fully tested)	Unknown	2024	poor	0.067	0.082	0.635	0.614	0.545	0.036	0.031	0.529	HOXA_MLLT10	No defining fusion
18	UKALL2011	M	10	34.5		no KMT2A fusion (not fully tested)	Unknown	2024	poor	0.044	0.059	0.506	0.082	0.304	0.04	0.032	0.327	HOXA_MLLT10	No defining fusion
19	UKALL2003	M	9.05955	10.6	99	NKX2-1-r	NKX2	2018	good	0.028	0.057	0.137	0.992	0.058	0.048	0.063	0.049	NKX2	NKX2-1::TRDC
20	UKALL2003	M	6.51335	19.5	92	no KMT2A, TLX1, TLX3, SIL::TAL1 fusion (not fully tested)	Unknown	2018	good	0.069	0.077	0.125	0.89	0.362	0.071	0.043	0.053	NKX2	No defining fusion
21	UKALL2003	F	2.81725	93.7	94	NKX2-1-r	NKX2	2024	good	0.042	0.084	0.669	0.946	0.371	0.033	0.022	0.286	NKX2	No defining fusion
22	UKALL2003	M	3.25804	102.5	99	NKX2-1-r	NKX2	2018	good	0.083	0.079	0.164	0.96	0.118	0.059	0.06	0.048	NKX2	NKX2-1::AE000661.37
23	UKALL2003	F	11.2854	87.8	99	NKX2-1-r	NKX2	2024	poor	0.048	0.075	0.651	0.736	0.182	0.065	0.068	0.216	NKX2	No defining fusion
24	UKALL2003	M	4.25462	22	87	NKX2-1-r	NKX2	2024	good	0.025	0.058	0.492	0.975	0.348	0.032	0.03	0.041	NKX2	NKX2-1::TRDC
25	UKALL2011	M	4	17.2		no KMT2A, TLX1, TLX3, SIL::TAL1 fusion (not fully tested)	Unknown	2024	poor	0.058	0.06	0.603	0.871	0.305	0.051	0.032	0.083	NKX2	No defining fusion
26	UKALL2011	M	2	55.4		not tested	Unknown	2024	poor	0.05	0.06	0.738	0.897	0.216	0.063	0.023	0.235	NKX2	MYB::AHI1
27	UKALL2003	M	15.6687	33	50	TRBC::TAL2	TAL/LMO	2024	good	0.052	0.08	0.749	0.099	0.92	0.025	0.045	0.23	TAL/LMO	No defining fusion
28	UKALL2003	M	10.8145	733	91	no fusion* (LMO2 deletion by FISH)	Unknown	2024	good	0.097	0.06	0.648	0.142	0.851	0.038	0.016	0.582	TAL/LMO	LYL1::TRGJP1
29	UKALL2003	F	14.2587	392	98	TRAC::LMO2	TAL/LMO	2024	good	0.032	0.08	0.674	0.069	0.982	0.02	0.033	0.046	TAL/LMO	TCF7::RP13-152O15.2
30	UKALL2003	M	6.65571	58.4	98	SIL::TAL1	TAL/LMO	2024	good	0.036	0.102	0.598	0.065	0.983	0.02	0.027	0.03	TAL/LMO	SIL::TAL1
31	UKALL2003	F	4.32854	12.5	99	no fusion*	Unknown	2018	good	0.074	0.105	0.135	0.206	0.884	0.045	0.053	0.155	TAL/LMO	No defining fusion
32	UKALL2003	M	4.45996	182	92	no KMT2A, SIL::TAL1 fusion (not fully tested)	Unknown	2018	good	0.042	0.099	0.119	0.059	0.974	0.03	0.019	0.071	TAL/LMO	LMO1::TRBC2
33	UKALL2003	M	13.3005	426	92	SIL::TAL1	TAL/LMO	2018	good	0.04	0.095	0.071	0.059	0.959	0.03	0.029	0.065	TAL/LMO	SIL::TAL1
34	UKALL2003	M	9.04312	66.6	95	SIL::TAL1	TAL/LMO	2024	good	0.054	0.072	0.224	0.08	0.923	0.028	0.012	0.155	TAL/LMO	SIL::TAL1
35	UKALL2003	F	3.73717	615	91	SIL::TAL1	TAL/LMO	2024	good	0.024	0.084	0.202	0.084	0.99	0.039	0.017	0.053	TAL/LMO	SIL::TAL1
36	UKALL2003	M	16.6735	319	86	no KMT2A, SIL::TAL1 fusion (not fully tested)	Unknown	2024	good	0.022	0.116	0.181	0.065	0.964	0.027	0.021	0.037	TAL/LMO	No defining fusion
37	UKALL2003	M	5.06776	302	100	TRBC::LMO1	TAL/LMO	2018	good	0.042	0.094	0.044	0.061	0.939	0.028	0.023	0.122	TAL/LMO	No defining fusion
38	UKALL2003	M	3.19233	626	95	SIL::TAL1	TAL/LMO	2024	poor	0.028	0.084	0.336	0.093	0.971	0.037	0.016	0.12	TAL/LMO	SIL::TAL1
39	UKALL2003	M	11.8056	23.4	89	no fusion*	Unknown	2018	good	0.066	0.077	0.131	0.085	0.921	0.039	0.036	0.236	TAL/LMO	No defining fusion
40	UKALL2003	M	11.7125	129.9	86	no fusion*	Unknown	2018	good	0.061	0.071	0.061	0.046	0.967	0.035	0.019	0.094	TAL/LMO	No defining fusion
41	UKALL2003	M	15.4059	119.5	82	LMO2-r	TAL/LMO	2018	good	0.041	0.082	0.046	0.096	0.985	0.042	0.02	0.05	TAL/LMO	RMND5A::LMO2
42	UKALL2003	M	9.78782	418.4	82	no TLX1, TLX3, SIL::TAL1 fusion (not fully tested)	Unknown	2024	poor	0.304	0.138	0.277	0.179	0.933	0.128	0.039	0.592	TAL/LMO	No defining fusion
43	UKALL2003	M	2.60917	114	95	no KMT2A, TLX1, SIL::TAL1 fusion (not fully tested)	Unknown	2018	good	0.043	0.048	0.185	0.069	0.888	0.029	0.024	0.144	TAL/LMO	FKTN::TRBJ1-5
44	UKALL2003	M	1.60164	497	94	TRBC::LMO3	TAL/LMO	2024	good	0.049	0.077	0.461	0.142	0.979	0.036	0.024	0.164	TAL/LMO	IGH::TRAC
45	UKALL2003	M	10.0808	157	90	TRDC::TAL1	TAL/LMO	2024	good	0.054	0.104	0.886	0.096	0.981	0.03	0.041	0.193	TAL/LMO	TAL1::TRDC
46	UKALL2003	M	6.07803	881	81	no KMT2A, TLX3, SIL::TAL1 fusion (not fully tested)	Unknown	2024	good	0.026	0.108	0.552	0.107	0.986	0.023	0.045	0.1	TAL/LMO	SIL::TAL1
47	UKALL2003	M	21.8919	73.8	95	no TLX1, TLX3, SIL::TAL1 fusion (not fully tested)	Unknown	2024	good	0.041	0.101	0.786	0.128	0.979	0.028	0.037	0.139	TAL/LMO	SIL::TRAC, TAL1::TRAC (SIL::TAL1)
48	UKALL2003	F	10.2259	111.5	90	no KMT2A, TLX1, TLX3, SIL::TAL1 fusion (not fully tested)	Unknown	2018	good	0.044	0.062	0.164	0.131	0.829	0.053	0.063	0.016	TAL/LMO	NCOA6::SPDEF
49	UKALL2003	M	3.72074	138.6	98	SIL::TAL1	TAL/LMO	2018	good	0.037	0.103	0.075	0.094	0.939	0.041	0.04	0.03	TAL/LMO	SIL::TAL1
50	UKALL2003	M	10.9788	613	91	SIL::TAL1	TAL/LMO	2024	poor	0.034	0.098	0.344	0.104	0.965	0.034	0.033	0.08	TAL/LMO	No defining fusion
51	UKALL2003	F	6.04244	37.6	32	no KMT2A, SIL::TAL1 fusion (not fully tested)	Unknown	2024	good	0.106	0.076	0.544	0.213	0.782	0.062	0.019	0.724	TAL/LMO	MIR181A1HG::NKX2::5
52	UKALL2003	M	17.0678	156	95	no KMT2A, TLX1, TLX3, TCRAD, TCRB,SIL::TAL1 fusion (not fully tested)	Unknown	2024	good	0.024	0.074	0.322	0.063	0.976	0.029	0.026	0.072	TAL/LMO	No defining fusion
53	UKALL2003	M	16.5558	216	100	SIL::TAL1	TAL/LMO	2018	good	0.041	0.102	0.06	0.091	0.918	0.09	0.029	0.101	TAL/LMO	SIL::TAL1
54	UKALL2003	M	1.99589	111	95	no KMT2A, TLX3, TAL1 fusion (not fully tested)	Unknown	2024	good	0.03	0.062	0.508	0.103	0.985	0.033	0.02	0.067	TAL/LMO	LYL1::TRDD2
55	UKALL2003	M	13.8426	290.6	94	SIL::TAL1	TAL/LMO	2018	good	0.045	0.157	0.104	0.098	0.853	0.039	0.03	0.124	TAL/LMO	SIL::TAL1
56	UKALL2003	M	5.53046	139.9	86	no fusion*	Unknown	2024	good	0.05	0.235	0.56	0.191	0.907	0.041	0.023	0.196	TAL/LMO	No defining fusion
57	UKALL2003	M	6.59548	636	90	no KMT2A, TLX3, SIL::TAL1 fusion (not fully tested)	Unknown	2024	good	0.029	0.059	0.369	0.082	0.992	0.039	0.03	0.036	TAL/LMO	TRDV1::RP11::430A19.2
58	UKALL2003	M	15.9151	27.8	90	SIL::TAL1	TAL/LMO	2024	good	0.042	0.089	0.69	0.101	0.979	0.022	0.058	0.099	TAL/LMO	SIL::TAL1
59	UKALL2003	M	8.68994	212.5	95	SIL::TAL1	TAL/LMO	2024	good	0.034	0.137	0.484	0.09	0.983	0.028	0.022	0.114	TAL/LMO	SIL::TAL1, LMO2::TRAC
60	UKALL2003	M	8.56126	106.7	66	SIL::TAL1	TAL/LMO	2018	good	0.05	0.117	0.135	0.08	0.958	0.044	0.027	0.048	TAL/LMO	SIL::TAL1
61	UKALL2003	M	15.206	33.2	82	SIL::TAL1	TAL/LMO	2024	poor	0.043	0.068	0.281	0.108	0.908	0.091	0.043	0.211	TAL/LMO	No defining fusion
62	UKALL2003	M	2.28337	55	70	NKX2-1-r	NKX2	2018	good	0.065	0.082	0.123	0.2	0.71	0.035	0.05	0.198	TAL/LMO	No defining fusion
63	UKALL2003	M	2.58453	55.9	85	SIL::TAL1	TAL/LMO	2018	good	0.053	0.083	0.154	0.073	0.962	0.038	0.033	0.057	TAL/LMO	SIL::TAL1
64	UKALL2003	M	10.5489	601.5	82	no TLX3 fusion (not fully tested)	Unknown	2024	poor	0.036	0.136	0.471	0.105	0.951	0.055	0.024	0.147	TAL/LMO	RP11-379P15.1::TRBC1
65	UKALL2011	M	21	111.8		no KMT2A, TLX3, SIL::TAL1 fusion (not fully tested)	Unknown	2024	good	0.041	0.09	0.336	0.059	0.97	0.023	0.027	0.09	TAL/LMO	HNRNPC::ZNF219, TRBV20-1::DICER1
66	UKALL2011	M	2	320.3		TCRA::TAL1	TAL/LMO	2024	good	0.045	0.1	0.678	0.089	0.98	0.028	0.037	0.084	TAL/LMO	TRDC::TAL1
67	UKALL2011	M	6	530.4		SIL::TAL1	TAL/LMO	2024	good	0.027	0.066	0.411	0.063	0.979	0.027	0.038	0.029	TAL/LMO	SIL::TAL1
68	UKALL2011	M	6	211		no KMT2A, TLX1, TLX3, SIL::TAL1 fusion (not fully tested)	Unknown	2024	good	0.023	0.075	0.616	0.067	0.984	0.022	0.026	0.039	TAL/LMO	No defining fusion
69	UKALL2011	M	3	103.3		no KMT2A, TLX1, TLX3, SIL::TAL1 fusion (not fully tested)	Unknown	2024	good	0.117	0.069	0.591	0.136	0.91	0.033	0.036	0.212	TAL/LMO	No defining fusion
70	UKALL2011	M	9	126		SIL::TAL1	TAL/LMO	2024	good	0.037	0.055	0.375	0.569	0.675	0.035	0.021	0.102	TAL/LMO	SIL::TAL1, NKX2-1::TRDV1
71	UKALL2011	M	3	420.9		TCRD::MYC	Unknown	2024	poor	0.053	0.072	0.728	0.17	0.955	0.023	0.026	0.197	TAL/LMO	No defining fusion
72	UKALL2011	F	1	251.4		no KMT2A, TLX1, TLX3, SIL::TAL1 fusion (not fully tested)	Unknown	2024	good	0.035	0.08	0.561	0.624	0.658	0.03	0.023	0.299	TAL/LMO	No defining fusion
73	UKALL2011	M	10	28.7		no KMT2A, TLX1, TLX3, SIL::TAL1 fusion (not fully tested)	Unknown	2024	good	0.031	0.083	0.401	0.084	0.964	0.036	0.03	0.084	TAL/LMO	No defining fusion
74	UKALL2011	M	9	165		SIL::TAL1	TAL/LMO	2024	good	0.082	0.074	0.701	0.201	0.842	0.027	0.087	0.697	TAL/LMO	No defining fusion
75	UKALL2011	M	18	21.4		no KMT2A, TLX1, TLX3, NKX2-1, SIL::TAL1 fusion (not fully tested)	Unknown	2024	poor	0.037	0.094	0.457	0.097	0.904	0.069	0.043	0.097	TAL/LMO	No defining fusion
76	UKALL2011	M	8	9.5		not tested	Unknown	2024	poor	0.029	0.064	0.501	0.049	0.989	0.019	0.015	0.056	TAL/LMO	No defining fusion
77	UKALL2011	M	8	31		SIL::TAL1	TAL/LMO	2024	good	0.035	0.108	0.673	0.061	0.959	0.023	0.031	0.188	TAL/LMO	SIL::TAL1, MLLT11::GABPB2
78	UKALL2011	M	8	20.1		no KMT2A fusion (not fully tested)	Unknown	2024	poor	0.045	0.09	0.346	0.09	0.954	0.051	0.032	0.099	TAL/LMO	TRBC2::LMO1
79	UKALL2011	M	3	30.6		not tested	Unknown	2024	good	0.075	0.092	0.776	0.101	0.884	0.028	0.024	0.285	TAL/LMO	TRBC2::LMO2, TNRC6B::ABL1
80	UKALL2011	M	13	466		no KMT2A fusion (not fully tested)	Unknown	2024	good	0.035	0.096	0.396	0.09	0.965	0.025	0.019	0.035	TAL/LMO	No defining fusion
81	UKALL2003	F	7.50992	8	95	TRBC::TLX1	TLX1	2024	good	0.021	0.072	0.868	0.154	0.064	0.936	0.087	0.042	TLX1	No defining fusion
82	UKALL2003	M	6.25325	379.5	96	TLX1-r	TLX1	2018	good	0.038	0.082	0.093	0.07	0.075	0.963	0.049	0.058	TLX1	TLX1NB::RNU6-740P
83	UKALL2003	M	9.50855	414	97	TLX1-r	TLX1	2024	good	0.032	0.062	0.615	0.072	0.063	0.991	0.048	0.085	TLX1	No defining fusion
84	UKALL2003	M	17.9822	64.2	93	TLX1-r	TLX1	2024	good	0.025	0.052	0.311	0.335	0.046	0.899	0.046	0.049	TLX1	TLX1::TRBC2
85	UKALL2003	M	4.89528	30.3	56	TLX1-r	TLX1	2024	poor	0.04	0.068	0.927	0.098	0.204	0.932	0.151	0.19	TLX1	TRBD1::TLX1, NUP214::ABL1
86	UKALL2003	M	6.93498	201	91	no KMT2A, TLX1, TLX3, SIL::TAL1 fusion (not fully tested) (Non-standard abnormal TLX1 FISH signal pattern)	Unknown	2024	good	0.036	0.141	0.691	0.078	0.57	0.904	0.049	0.111	TLX1	TLX1NB::RNU6-740P
87	UKALL2011	F	17	45.7		TRAC::TLX1	TLX1	2024	poor	0.052	0.073	0.748	0.17	0.368	0.926	0.145	0.166	TLX1	No defining fusion
88	UKALL2003	M	12.3231	182.7	96	TLX3-r	TLX3	2024	good	0.023	0.053	0.245	0.044	0.036	0.018	0.944	0.388	TLX3	NSD1::ATP6V0E1, ATP6V0E1::SLC7A8
89	UKALL2003	M	3.76728	270.4	94	no KMT2A, TLX3, SIL::TAL1 fusion (not fully tested) (Non-standard abnormal TLX3 FISH signal pattern)	Unknown	2024	good	0.031	0.069	0.635	0.073	0.105	0.033	0.973	0.132	TLX3	No defining fusion
90	UKALL2003	F	11.6112	15	80	TLX3-r	TLX3	2024	good	0.019	0.058	0.568	0.074	0.072	0.05	0.931	0.049	TLX3	TLX3::RN7SL714P
91	UKALL2003	M	4.74196	50.1	82	no fusion*	Unknown	2018	good	0.068	0.108	0.112	0.078	0.147	0.074	0.856	0.345	TLX3	HNRNPC::ZNF219, CALCOCO1::TRBJ2-3
92	UKALL2003	M	3.154	364	66	BCL11B::TLX3	TLX3	2024	poor	0.074	0.146	0.61	0.11	0.077	0.078	0.955	0.078	TLX3	ETV6::ABL1
93	UKALL2003	M	4.57769	210.9	99	TLX3-r	TLX3	2024	poor	0.023	0.047	0.353	0.076	0.123	0.056	0.96	0.035	TLX3	No defining fusion
94	UKALL2003	M	12.898	393.7	91	TLX3-r	TLX3	2024	poor	0.022	0.047	0.32	0.055	0.017	0.036	0.969	0.044	TLX3	TLX3::RN7SL714P
95	UKALL2003	M	4.90075	217.4	99	TLX3-r	TLX3	2018	good	0.03	0.052	0.101	0.06	0.026	0.08	0.986	0.048	TLX3	No defining fusion
96	UKALL2003	F	6.93771	43.5	96	no fusion*	Unknown	2018	good	0.027	0.065	0.066	0.045	0.099	0.05	0.984	0.134	TLX3	TLX3::RN7SL714P, IGH::GHR
97	UKALL2003	F	5.48939	54	90	no SIL::TAL1 (not fully tested)	Unknown	2024	good	0.019	0.058	0.672	0.056	0.077	0.077	0.922	0.023	TLX3	TLX3::RP11-1082A3.1
98	UKALL2003	F	8.23272	68.2	95	BCL11B::TLX3	TLX3	2024	good	0.019	0.08	0.665	0.087	0.173	0.034	0.982	0.135	TLX3	No defining fusion
99	UKALL2003	M	15.8439	83.5	80	BCL11B::TLX3	TLX3	2024	good	0.032	0.12	0.674	0.065	0.468	0.028	0.722	0.669	TLX3	No defining fusion
100	UKALL2003	M	9.88364	11.8	90	TLX3-r	TLX3	2024	good	0.044	0.071	0.738	0.09	0.22	0.081	0.924	0.129	TLX3	TLX3::CDK6, MYB::AHI1
101	UKALL2003	M	4.42984	145.8	99	no KMT2A, SIL::TAL1 fusion (not fully tested)	Unknown	2024	good	0.03	0.063	0.638	0.053	0.024	0.023	0.976	0.255	TLX3	No defining fusion
102	UKALL2003	M	15.8878	223.6	97	TLX3-r	TLX3	2024	poor	0.037	0.057	0.151	0.051	0.045	0.024	0.948	0.147	TLX3	No defining fusion
103	UKALL2011	F	6	62.3		TLX3-r	TLX3	2024	good	0.041	0.064	0.546	0.068	0.306	0.037	0.759	0.324	TLX3	IGHG2::SEMA7A
104	UKALL2011	M	9	24		no KMT2A, TLX1, TLX3, NKX2-1, SIL::TAL1 fusion (not fully tested)	Unknown	2024	good	0.032	0.164	0.432	0.095	0.237	0.054	0.92	0.032	TLX3	FGF18::TLX3
105	UKALL2011	F	15	36.3		TLX3-r	TLX3	2024	good	0.031	0.079	0.452	0.055	0.053	0.053	0.931	0.121	TLX3	NUP214::ABL1
106	UKALL2011	M	4	13.4		TLX3-r	TLX3	2024	good	0.022	0.063	0.438	0.081	0.261	0.054	0.96	0.044	TLX3	No defining fusion
107	UKALL2003	M	2.58179	7	80	no SIL::TAL1 (not fully tested)	Unknown	2018	good	0.107	0.088	0.144	0.065	0.076	0.028	0.031	0.931	Diverse	AFF3::C5orf42, RUNX1::AFF3
108	UKALL2003	M	4.54483	55.6	92	ETV6-r	Unknown	2024	good	0.021	0.062	0.341	0.018	0.017	0.019	0.079	0.937	Diverse	ETV6::HIBADH
109	UKALL2003	M	13.3854	9.2	98	no fusion*	Unknown	2018	good	0.036	0.14	0.442	0.035	0.016	0.107	0.131	0.919	Diverse	No defining fusion
110	UKALL2003	M	14.371	73	81	no KMT2A, TLX1, TLX3, TCRAD, TCRB, SIL::TAL1 fusion (not fully tested)	Unknown	2018	good	0.051	0.116	0.319	0.069	0.039	0.078	0.07	0.994	Diverse	NUP98::RAP1GDS1
111	UKALL2003	M	10.2423	4.5	90	no KMT2A, SIL::TAL1 fusion (not fully tested)	Unknown	2024	good	0.057	0.059	0.708	0.055	0.022	0.046	0.064	0.952	Diverse	NUP214::ABL1
112	UKALL2003	F	4.28747	228.6	90	TRBC::HOXA	Unknown	2018	good	0.027	0.092	0.121	0.023	0.014	0.023	0.089	0.988	Diverse	IKZF1::EVX1, IKZF1::HOTTIP
113	UKALL2003	F	15.2416	3.3	14	no KMT2A, SIL::TAL1 fusion (not fully tested)	Unknown	2024	good	0.053	0.088	0.571	0.079	0.317	0.086	0.027	0.989	Diverse	No defining fusion
114	UKALL2003	F	13.9439	354.3	95	no KMT2A, SIL::TAL1 fusion (not fully tested)	Unknown	2024	good	0.074	0.117	0.751	0.046	0.014	0.019	0.039	0.978	Diverse	TRBV15::HOTTIP, HOXA13::TRBV12-5
115	UKALL2003	M	20.2601	28	90	no fusion*	Unknown	2018	good	0.062	0.077	0.189	0.074	0.045	0.072	0.049	0.861	Diverse	ZFP36L2::AE000661.37
116	UKALL2003	M	8.55578	1.8	85	NUP98::RAP1GDS1	Unknown	2024	good	0.039	0.086	0.958	0.068	0.02	0.029	0.076	0.961	Diverse	NUP98::RAP1GDS1
117	UKALL2011	F	14	1		no KMT2A, TLX1, TLX3, NKX2-1, SIL::TAL1 fusion (not fully tested)	Unknown	2024	good	0.063	0.074	0.663	0.022	0.011	0.029	0.043	0.982	Diverse	No defining fusion
118	UKALL2011	M	1	522.3		no KMT2A, TLX1, TLX3, SIL::TAL1 fusion (not fully tested)	Unknown	2024	good	0.088	0.141	0.62	0.102	0.566	0.026	0.027	0.842	Diverse	ZBTB1::LMO2
119	UKALL2011	M	5	18		no KMT2A, TLX1, TLX3 fusion (not fully tested)	Unknown	2024	good	0.032	0.072	0.922	0.037	0.007	0.026	0.078	0.996	Diverse	MIR181A1HG::EVX1, MIR181A1HG::HOTTIP, MIR181A1HG::HOXA13
120	UKALL2011	M	19	229		no KMT2A, TLX1, TLX3 fusion (not fully tested)	Unknown	2024	good	0.047	0.07	0.734	0.092	0.049	0.045	0.079	0.948	Diverse	No defining fusion
121	UKALL2011	M	12	350.6		no KMT2A, TLX1, TLX3, SIL::TAL1 fusion (not fully tested)	Unknown	2024	good	0.026	0.08	0.862	0.038	0.025	0.022	0.06	0.936	Diverse	MLLT10::NAP1L1
122	UKALL2011	M	1	3.9		KMT2A-r	HOXA_KMT2A	2024	poor	0.078	0.099	0.356	0.181	0.398	0.045	0.034	0.631	Diverse	No defining fusion
123	UKALL2011	F	4	220		TRADC::MYC	Unknown	2024	poor	0.043	0.078	0.667	0.204	0.647	0.017	0.155	0.714	Diverse	No defining fusion
124	UKALL2011	M	8	488		not tested	Unknown	2024	good	0.028	0.086	0.596	0.035	0.248	0.021	0.12	0.911	Diverse	GPR174::RP11::159L8.2
125	UKALL2011	M	9	50.7		not tested	Unknown	2024	good	0.04	0.074	0.66	0.057	0.219	0.04	0.043	0.937	Diverse	No defining fusion
126	UKALL2003	F	9.0705	259	87	no KMT2A, TLX1, TLX3, TCRAD, TCRB, SIL::TAL1 fusion (not fully tested)	Unknown	2018	good	0.156	0.071	0.237	0.073	0.36	0.067	0.093	0.057	Unclassified	KMT2A::MAML2
* Tested by FISH for TLX3, TLX1, LMO1, LMO2, TAL2, NKX2-1/2, HOXA, MLLT10, PICALM, KMT2A. TAL1 testing was by FISH and/or MLPA for SIL::TAL1
